# Supplementary material for: Mpp10 represents a platform for the interaction of multiple factors within the 90S pre-ribosome
Source: PLoS One. 2017 Aug 16;12(8):e0183272. doi: 10.1371/journal.pone.0183272 (PMC5558966; doi:10.1371/journal.pone.0183272)
Supplement: S4 Table — (XLSX) [file pone.0183272.s007.xlsx]

## Sheet: Sheet1
Imp4	consurf-score	Mpp10	consurf-score	distance [Å]		Notes about consurf score
Ser78	1	Arg560	8	3.25		1 variable
Glu79	4	Arg560	8	3.5		9 conserved
Ser81	6	Val557	8	3.73
Ser81	6	Arg560	8	2.94
Ser81	6	Arg560	8	3.17
Ser81	6	Arg560	8	3.85
Ser81	6	Arg560	8	2.78
Gly82	8	Val557	8	3.7
Gly82	8	Val557	8	3.76
Gly82	8	Leu558	3	3.77
Gly82	8	Arg559	8	3.52
Gly82	8	Arg559	8	3.84
Gly82	8	Arg559	8	3.47
Gly82	8	Arg560	8	3.19
Gly82	8	Arg560	8	3.72
Ile83	4	Arg559	8	3.86
Ile83	4	Arg560	8	3.61
Ile83	4	Arg560	8	3.38
Ile83	4	Arg560	8	3.89
Ile83	4	Arg560	8	3.6
Ile83	4	Arg560	8	3.58
Ile83	4	Arg560	8	3.6
Ile83	4	Arg560	8	3.35
Ile83	4	Arg560	8	3.71
Ile83	4	Pro562	5	3.82
Ile83	4	Pro562	5	3.96
Asp85	6	Arg559	8	3.23
His168	4	Val530	8	3.91
His168	4	Val530	8	3.91
His168	4	Val530	8	3.9
His168	4	Val530	8	3.97
His168	4	Val530	8	3.88
His168	4	Val530	8	3.77
His168	4	Val530	8	3.77
His168	4	Val530	8	3.93
His168	4	Val530	8	3.85
Asn169	8	Val530	8	3.83
Asn169	8	Pro531	9	3.94
Asn169	8	Pro531	9	3.87
Asn169	8	Pro531	9	3.04
Asn169	8	Val532	8	3.78
Asn169	8	Val533	7	3.73
His190	9	Phe554	7	3.92
His190	9	Phe554	7	3.78
His190	9	Phe554	7	3.55
His190	9	Phe554	7	3.49
His190	9	Phe554	7	3.66
His190	9	Phe554	7	3.94
His190	9	Phe554	7	3.93
His190	9	Phe554	7	3.46
His190	9	Phe554	7	3.62
His190	9	Phe554	7	3.81
His190	9	Phe554	7	3.73
His190	9	Phe554	7	3.86
His190	9	Phe554	7	3.8
His190	9	Phe554	7	3.91
His190	9	Phe554	7	3.63
His190	9	Phe554	7	3.68
His190	9	Phe554	7	3.9
His190	9	Phe554	7	3.67
His190	9	Phe554	7	3.87
His190	9	Glu556	8	3.65
His190	9	Glu556	8	3.51
His190	9	Glu556	8	3.26
His190	9	Glu556	8	3.57
His190	9	Glu556	8	3.55
His190	9	Glu556	8	3.7
His190	9	Glu556	8	3.86
His190	9	Glu556	8	3.98
His190	9	Glu556	8	3.7
His190	9	Glu556	8	2.67
His190	9	Glu556	8	3.53
Leu191	9	Phe554	7	3.82
Leu191	9	Phe554	7	3.79
Leu191	9	Asp555	8	3.97
Leu191	9	Asp555	8	2.85
Leu191	9	Asp555	8	3.64
Leu191	9	Asp555	8	3.59
Leu191	9	Asp555	8	3.89
Leu191	9	Glu556	8	3.99
Leu191	9	Glu556	8	3.91
Leu191	9	Glu556	8	3.86
Leu191	9	Glu556	8	3.91
Leu191	9	Glu556	8	3.88
Leu191	9	Glu556	8	2.91
Leu191	9	Glu556	8	3.99
Leu191	9	Glu556	8	3.68
Ile192	9	Ile545	9	3.86
Ile192	9	Ile545	9	3.92
Ile192	9	Arg548	9	3.66
Ile192	9	Arg548	9	3.83
Ile192	9	Arg548	9	3.78
Ile192	9	Arg548	9	3.72
Ile192	9	Arg548	9	3.98
Ile192	9	Asp555	8	3.49
Ile192	9	Asp555	8	3.62
Phe193	5	Arg548	9	3.91
Phe193	5	Arg548	9	3.09
Phe193	5	Asp555	8	3.81
Phe193	5	Asp555	8	3.82
Phe193	5	Asp555	8	2.82
Phe193	5	Asp555	8	3.78
Phe193	5	Asp555	8	3.98
Phe193	5	Asp555	8	3.42
Glu194	3	Leu544	7	3.85
Glu194	3	Leu544	7	3.78
Glu194	3	Leu544	7	3.78
Glu194	3	Leu544	7	3.86
Glu194	3	Arg548	9	3.9
Glu194	3	Arg548	9	3.88
Glu194	3	Arg548	9	3.01
Arg197	3	Ala506	8	3.38
Thr198	7	Ala503	5	3.56
Thr198	7	Ala503	5	3.89
Thr198	7	Gly504	8	3.99
Thr198	7	Gly504	8	3.77
Thr198	7	Gly504	8	3.64
Pro199	1	Ala503	5	3.81
Pro199	1	Ala503	5	3.77
Pro199	1	Ala503	5	3.62
Pro199	1	Ala503	5	3.92
Pro199	1	Ala503	5	3.39
Pro199	1	Ala503	5	3.36
Pro199	1	Ala506	8	3.99
Pro199	1	Leu517	9	3.74
Pro199	1	Leu517	9	3.77
Pro199	1	Leu517	9	3.93
Leu200	7	Trp500	8	3.59
Leu200	7	Trp500	8	3.58
Leu200	7	Trp500	8	3.75
Leu200	7	Ala503	5	3.72
Leu200	7	Ala503	5	3.73
Leu200	7	Ala503	5	3.48
Leu200	7	Ala503	5	2.88
Leu200	7	Ala503	5	3.77
Leu200	7	Ala503	5	3.85
Leu200	7	Ala503	5	3.9
Leu200	7	Met521	7	3.84
Lys209	6	Asp555	8	3.68
Lys209	6	Asp555	8	3.22
Lys209	6	Asp555	8	3.3
Lys209	6	Val557	8	3.51
Lys209	6	Val557	8	3.55
His210	5	Val557	8	3.78
Pro214	4	Val557	8	3.98
Pro214	4	Val557	8	3.2
Pro214	4	Val557	8	3.62
Pro214	4	Val557	8	3.6
Pro214	4	Leu558	3	3.91
Pro214	4	Arg559	8	3.81
Pro214	4	Arg559	8	3.94
Arg215	7	Glu556	8	3.52
Arg215	7	Glu556	8	3.74
Arg215	7	Val557	8	3.04
Arg215	7	Leu558	3	3.34
Arg215	7	Leu558	3	3.61
Arg215	7	Leu558	3	3.89
Arg215	7	Leu558	3	3.89
Arg215	7	Arg559	8	3.95
Arg215	7	Arg559	8	2.91
Arg215	7	Arg559	8	3.97
Arg215	7	Arg559	8	3.88
Arg215	7	Arg559	8	3.81
Arg215	7	Arg559	8	3.66
Asn220	6	Glu556	8	3.87
Asn220	6	Glu556	8	3.64
Asn220	6	Glu556	8	3.58
Asn220	6	Glu556	8	2.87
Asn220	6	Leu558	3	3.6
Ala221	6	Gly552	3	3.79
Ala221	6	Gly552	3	3.8
Ala221	6	Phe554	7	3.95
Val227	9	Ile545	9	3.93
Thr229	8	Ile545	9	3.33
Thr229	8	Ile545	9	3.94
Thr229	8	Ile545	9	3.95
Thr229	8	Ile545	9	3.4
Val231	6	Leu544	7	3.79
Asp235	9	His525	6	3.78
Asp235	9	His525	6	3.84
Asp235	9	His525	6	3.91
Asp235	9	His525	6	3.77
Asp235	9	His525	6	4
Asp235	9	His525	6	3.87
Asp235	9	Lys528	8	3.78
Asp235	9	Lys528	8	3.82
Asp235	9	Lys528	8	3.86
Asp235	9	Lys528	8	2.65
Asp235	9	Lys528	8	2.81
Glu238	5	Val533	7	3.4
Glu238	5	Val533	7	3.35
Glu238	5	Val533	7	3.19
Glu238	5	Ile541	8	3.88
Arg240	9	Val533	7	3.89
Arg240	9	Ser538	9	3.91
Arg240	9	Ser538	9	3.86
Arg240	9	Ser538	9	2.94
Arg240	9	Ile541	8	3.94
His242	9	Ile545	9	3.56
His242	9	Ile545	9	3.6
Tyr244	9	Ile549	9	3.79
Tyr244	9	Ile549	9	3.98
Tyr244	9	Ile549	9	3.8
Tyr244	9	Ile549	9	3.74
Arg246	1	Ile549	9	3.92
Arg246	1	Leu550	3	3.69
Arg246	1	Leu550	3	3.84
Asn250	1	Leu550	3	3.87
Asn250	1	Leu550	3	3.54
Asn250	1	Leu550	3	3.81
Ser251	1	Leu550	3	3.69
Val252	4	Lys546	8	3.99
Val252	4	Lys546	8	3.79
Val252	4	Lys546	8	3.82
Val252	4	Lys546	8	3.89
Val252	4	Lys546	8	3.48
Val252	4	Lys546	8	3.86
Leu254	7	Glu542	9	3.79
Leu254	7	Ile545	9	3.92
Leu254	7	Ile545	9	3.89
Leu254	7	Lys546	8	3.99
Leu254	7	Ile549	9	3.87
Arg260	9	Ser538	9	3.83
Thr262	5	Val533	7	3.79
Arg264	5	His525	6	3.5
Arg264	5	His525	6	3.63
Arg264	5	His525	6	3.41
Arg264	5	His525	6	3.85
Arg264	5	His525	6	3.82
Arg264	5	His525	6	3.55
Arg264	5	His525	6	3.85
Arg264	5	His525	6	3.97
Arg264	5	His525	6	3.83
Arg264	5	His525	6	3.66
Arg264	5	His525	6	3.95
Arg264	5	Lys528	8	3.61
Arg264	5	Lys528	8	3.45
Arg264	5	Lys528	8	3.78
Arg264	5	Val530	8	3.7
Arg264	5	Val530	8	3.39
Pro265	7	Trp500	8	3.88
Pro265	7	Trp500	8	3.36
Pro265	7	Trp500	8	3.59
Pro265	7	Trp500	8	3.96
Pro265	7	Trp500	8	3.52
Pro265	7	His525	6	3.92
Pro265	7	His525	6	3.23
Phe266	5	Trp500	8	3.58
Phe266	5	Trp500	8	3.8
Phe266	5	Trp500	8	3.68
Phe266	5	Trp500	8	3.63
Phe266	5	Trp500	8	3.64
Phe266	5	Glu522	6	3.24
Phe266	5	Glu522	6	3.54
Phe266	5	Glu522	6	3.66
Phe266	5	Phe523	9	4
Phe266	5	Phe523	9	2.91
Phe266	5	Phe523	9	3.48
Phe266	5	Phe523	9	3.47
Phe266	5	His525	6	3.98
Ser267	4	Trp500	8	3.86
Ser267	4	Trp500	8	3.59
Ser267	4	Trp500	8	3.81
Ser267	4	Met521	7	3.63
Ser267	4	Met521	7	3.38
Ser267	4	Met521	7	3.9
Ile268	8	Asp520	5	3.52
Ile268	8	Asp520	5	3.69
Ile268	8	Met521	7	2.95
Ile268	8	Met521	7	3.89
Ile268	8	Met521	7	2.93
Ile268	8	Met521	7	3.96
Ile268	8	Met521	7	3.86
Ile268	8	Met521	7	3.33
Ile268	8	Met521	7	3.99
Thr269	2	Asp520	5	3.82
Thr269	2	Asp520	5	3.74
Thr269	2	Asp520	5	3.8
Thr269	2	Asp520	5	3.3
Thr269	2	Asp520	5	3.53
Thr269	2	Asp520	5	3.52
Thr269	2	Asp520	5	3.93
Thr269	2	Asp520	5	3.86
Met270	7	Leu517	9	3.93
Met270	7	Leu517	9	3.63
Met270	7	Gly518	5	3.81
Met270	7	Gly518	5	3.77
Met270	7	Gly518	5	3.7
Met270	7	Gly518	5	3.48
Met270	7	Gly518	5	3.5
Met270	7	Glu519	9	3.99
Met270	7	Glu519	9	3.87
Met270	7	Glu519	9	3.95
Met270	7	Glu519	9	3.74
Met270	7	Glu519	9	3.98
Met270	7	Asp520	5	3.72
Met270	7	Asp520	5	3.92
Met270	7	Asp520	5	2.79
Met270	7	Asp520	5	3.81
Met270	7	Asp520	5	3.67
Met270	7	Asp520	5	3.38
